# Supplementary material for: Prevalence of injecting drug use in Estonia 2010–2015: a capture-recapture study
Source: Harm Reduct J. 2019 Mar 14;16:19. doi: 10.1186/s12954-019-0289-3 (PMC6416985; doi:10.1186/s12954-019-0289-3)
Supplement: Supplementary file 1 — Capture frequencies by gender, age group, county of residence, year, and registries. (XLSX 54 kb) [file 12954_2019_289_MOESM1_ESM.xlsx]

## Sheet: Information
Article	Prevalence of injecting drug use in Estonia 2010–2015
Journal	European Journal of Epidemiology
Authors	Mait Raag, Sigrid Vorobjov, Anneli Uusküla
Corresponding Author	Mait Raag
	Institute of Family Medicine and Public Health
	University of Tartu
	Estonia
	mait.raag@ut.ee

## Sheet: Dictionary
Year
	2010
	2011
	2012
	2013
	2014
	2015
Death registry
	0	Was not in death registry in the given year
	1	Was in death registry in the given year
Police board
	0	Was not in police and border guard board data in the given year
	1	Was in police and border guard board data in the given year
Health Insurance Fund, T40
	0	Was not in health insurance fund data with overdose treatment in the given year
	1	Was in health insurance fund data with overdose treatment in the given year
Health Insurance Fund, F11
	0	Was not in health insurance fund data with drug dependency treatment in the given year
	1	Was in health insurance fund data with drug dependency treatment in the given year
Sex
	Male
	Female
Age
	15--44
	45+
County
	Harju
	Ida-Viru
	Other
n		number of persons meeting the criteria specified in the previous columns

## Sheet: Frequencies
Year	Death registry	Police Board	Health Insurance Fund, T40	Health Insurance Fund, F11	Sex	Age	County	n
2010	0	0	0	0	Male	15--44	Harju	NA
2010	1	0	1	1	Male	15--44	Harju	0
2010	1	1	1	1	Male	15--44	Harju	0
2010	1	1	1	0	Male	15--44	Harju	0
2010	0	0	1	1	Male	15--44	Harju	1
2010	0	1	1	1	Male	15--44	Harju	2
2010	1	0	1	0	Male	15--44	Harju	2
2010	1	1	0	1	Male	15--44	Harju	3
2010	1	0	0	1	Male	15--44	Harju	3
2010	0	1	1	0	Male	15--44	Harju	4
2010	1	1	0	0	Male	15--44	Harju	7
2010	0	0	1	0	Male	15--44	Harju	9
2010	1	0	0	0	Male	15--44	Harju	48
2010	0	1	0	1	Male	15--44	Harju	83
2010	0	0	0	1	Male	15--44	Harju	163
2010	0	1	0	0	Male	15--44	Harju	699
2010	0	0	0	0	Male	15--44	Ida-Viru	NA
2010	0	1	1	1	Male	15--44	Ida-Viru	0
2010	1	0	1	1	Male	15--44	Ida-Viru	0
2010	1	1	1	1	Male	15--44	Ida-Viru	0
2010	1	0	1	0	Male	15--44	Ida-Viru	0
2010	1	1	1	0	Male	15--44	Ida-Viru	0
2010	0	1	1	0	Male	15--44	Ida-Viru	1
2010	1	1	0	0	Male	15--44	Ida-Viru	1
2010	1	1	0	1	Male	15--44	Ida-Viru	2
2010	0	0	1	1	Male	15--44	Ida-Viru	3
2010	1	0	0	1	Male	15--44	Ida-Viru	5
2010	0	0	1	0	Male	15--44	Ida-Viru	7
2010	1	0	0	0	Male	15--44	Ida-Viru	13
2010	0	1	0	1	Male	15--44	Ida-Viru	66
2010	0	1	0	0	Male	15--44	Ida-Viru	152
2010	0	0	0	1	Male	15--44	Ida-Viru	231
2010	0	0	0	0	Male	15--44	other	NA
2010	0	0	1	1	Male	15--44	other	0
2010	1	0	0	1	Male	15--44	other	0
2010	0	1	1	1	Male	15--44	other	0
2010	1	0	1	1	Male	15--44	other	0
2010	1	1	0	1	Male	15--44	other	0
2010	1	1	1	1	Male	15--44	other	0
2010	1	0	1	0	Male	15--44	other	0
2010	1	1	1	0	Male	15--44	other	0
2010	1	1	0	0	Male	15--44	other	0
2010	0	0	1	0	Male	15--44	other	2
2010	0	1	1	0	Male	15--44	other	2
2010	0	1	0	1	Male	15--44	other	5
2010	1	0	0	0	Male	15--44	other	8
2010	0	0	0	1	Male	15--44	other	43
2010	0	1	0	0	Male	15--44	other	252
2010	0	0	0	0	Male	>44	Harju	NA
2010	0	1	0	1	Male	>44	Harju	0
2010	1	0	0	1	Male	>44	Harju	0
2010	0	1	1	1	Male	>44	Harju	0
2010	1	0	1	1	Male	>44	Harju	0
2010	1	1	0	1	Male	>44	Harju	0
2010	1	1	1	1	Male	>44	Harju	0
2010	0	0	1	0	Male	>44	Harju	0
2010	1	0	1	0	Male	>44	Harju	0
2010	1	1	1	0	Male	>44	Harju	0
2010	1	1	0	0	Male	>44	Harju	0
2010	1	0	0	0	Male	>44	Harju	0
2010	0	0	1	1	Male	>44	Harju	1
2010	0	1	1	0	Male	>44	Harju	1
2010	0	0	0	1	Male	>44	Harju	8
2010	0	1	0	0	Male	>44	Harju	14
2010	0	0	0	0	Male	>44	Ida-Viru	NA
2010	0	0	1	1	Male	>44	Ida-Viru	0
2010	0	1	0	1	Male	>44	Ida-Viru	0
2010	1	0	0	1	Male	>44	Ida-Viru	0
2010	0	1	1	1	Male	>44	Ida-Viru	0
2010	1	0	1	1	Male	>44	Ida-Viru	0
2010	1	1	0	1	Male	>44	Ida-Viru	0
2010	1	1	1	1	Male	>44	Ida-Viru	0
2010	0	1	1	0	Male	>44	Ida-Viru	0
2010	1	0	1	0	Male	>44	Ida-Viru	0
2010	1	1	1	0	Male	>44	Ida-Viru	0
2010	1	1	0	0	Male	>44	Ida-Viru	0
2010	1	0	0	0	Male	>44	Ida-Viru	0
2010	0	0	1	0	Male	>44	Ida-Viru	1
2010	0	1	0	0	Male	>44	Ida-Viru	2
2010	0	0	0	1	Male	>44	Ida-Viru	6
2010	0	0	0	0	Male	>44	other	NA
2010	0	1	0	1	Male	>44	other	0
2010	1	0	0	1	Male	>44	other	0
2010	0	1	1	1	Male	>44	other	0
2010	1	0	1	1	Male	>44	other	0
2010	1	1	0	1	Male	>44	other	0
2010	1	1	1	1	Male	>44	other	0
2010	0	1	1	0	Male	>44	other	0
2010	1	0	1	0	Male	>44	other	0
2010	1	1	1	0	Male	>44	other	0
2010	1	1	0	0	Male	>44	other	0
2010	1	0	0	0	Male	>44	other	0
2010	0	0	1	1	Male	>44	other	1
2010	0	0	1	0	Male	>44	other	1
2010	0	1	0	0	Male	>44	other	1
2010	0	0	0	1	Male	>44	other	14
2010	0	0	0	0	Female	15--44	Harju	NA
2010	0	1	1	1	Female	15--44	Harju	0
2010	1	0	1	1	Female	15--44	Harju	0
2010	1	1	0	1	Female	15--44	Harju	0
2010	1	1	1	1	Female	15--44	Harju	0
2010	0	1	1	0	Female	15--44	Harju	0
2010	1	0	1	0	Female	15--44	Harju	0
2010	1	1	1	0	Female	15--44	Harju	0
2010	1	1	0	0	Female	15--44	Harju	0
2010	0	0	1	1	Female	15--44	Harju	1
2010	1	0	0	1	Female	15--44	Harju	2
2010	0	0	1	0	Female	15--44	Harju	4
2010	1	0	0	0	Female	15--44	Harju	8
2010	0	1	0	1	Female	15--44	Harju	28
2010	0	0	0	1	Female	15--44	Harju	68
2010	0	1	0	0	Female	15--44	Harju	81
2010	0	0	0	0	Female	15--44	Ida-Viru	NA
2010	1	0	0	1	Female	15--44	Ida-Viru	0
2010	0	1	1	1	Female	15--44	Ida-Viru	0
2010	1	0	1	1	Female	15--44	Ida-Viru	0
2010	1	1	0	1	Female	15--44	Ida-Viru	0
2010	0	1	1	0	Female	15--44	Ida-Viru	0
2010	1	0	1	0	Female	15--44	Ida-Viru	0
2010	1	1	1	0	Female	15--44	Ida-Viru	0
2010	1	1	0	0	Female	15--44	Ida-Viru	0
2010	0	0	1	1	Female	15--44	Ida-Viru	1
2010	1	1	1	1	Female	15--44	Ida-Viru	1
2010	1	0	0	0	Female	15--44	Ida-Viru	1
2010	0	0	1	0	Female	15--44	Ida-Viru	3
2010	0	1	0	1	Female	15--44	Ida-Viru	14
2010	0	1	0	0	Female	15--44	Ida-Viru	18
2010	0	0	0	1	Female	15--44	Ida-Viru	79
2010	0	0	0	0	Female	15--44	other	NA
2010	0	0	1	1	Female	15--44	other	0
2010	1	0	0	1	Female	15--44	other	0
2010	0	1	1	1	Female	15--44	other	0
2010	1	0	1	1	Female	15--44	other	0
2010	1	1	0	1	Female	15--44	other	0
2010	1	1	1	1	Female	15--44	other	0
2010	0	1	1	0	Female	15--44	other	0
2010	1	0	1	0	Female	15--44	other	0
2010	1	1	1	0	Female	15--44	other	0
2010	1	1	0	0	Female	15--44	other	0
2010	1	0	0	0	Female	15--44	other	0
2010	0	1	0	1	Female	15--44	other	1
2010	0	0	1	0	Female	15--44	other	3
2010	0	0	0	1	Female	15--44	other	8
2010	0	1	0	0	Female	15--44	other	20
2010	0	0	0	0	Female	>44	Harju	NA
2010	0	0	1	1	Female	>44	Harju	0
2010	0	1	0	1	Female	>44	Harju	0
2010	1	0	0	1	Female	>44	Harju	0
2010	0	1	1	1	Female	>44	Harju	0
2010	1	0	1	1	Female	>44	Harju	0
2010	1	1	0	1	Female	>44	Harju	0
2010	1	1	1	1	Female	>44	Harju	0
2010	0	1	1	0	Female	>44	Harju	0
2010	1	0	1	0	Female	>44	Harju	0
2010	1	1	1	0	Female	>44	Harju	0
2010	1	1	0	0	Female	>44	Harju	0
2010	1	0	0	0	Female	>44	Harju	0
2010	0	0	1	0	Female	>44	Harju	1
2010	0	1	0	0	Female	>44	Harju	2
2010	0	0	0	1	Female	>44	Harju	8
2010	0	0	0	0	Female	>44	Ida-Viru	NA
2010	0	0	1	1	Female	>44	Ida-Viru	0
2010	0	1	0	1	Female	>44	Ida-Viru	0
2010	1	0	0	1	Female	>44	Ida-Viru	0
2010	0	1	1	1	Female	>44	Ida-Viru	0
2010	1	0	1	1	Female	>44	Ida-Viru	0
2010	1	1	0	1	Female	>44	Ida-Viru	0
2010	1	1	1	1	Female	>44	Ida-Viru	0
2010	0	0	1	0	Female	>44	Ida-Viru	0
2010	0	1	1	0	Female	>44	Ida-Viru	0
2010	1	0	1	0	Female	>44	Ida-Viru	0
2010	1	1	1	0	Female	>44	Ida-Viru	0
2010	0	1	0	0	Female	>44	Ida-Viru	0
2010	1	1	0	0	Female	>44	Ida-Viru	0
2010	1	0	0	0	Female	>44	Ida-Viru	0
2010	0	0	0	1	Female	>44	Ida-Viru	5
2010	0	0	0	0	Female	>44	other	NA
2010	0	0	1	1	Female	>44	other	0
2010	0	1	0	1	Female	>44	other	0
2010	1	0	0	1	Female	>44	other	0
2010	0	1	1	1	Female	>44	other	0
2010	1	0	1	1	Female	>44	other	0
2010	1	1	0	1	Female	>44	other	0
2010	1	1	1	1	Female	>44	other	0
2010	0	0	1	0	Female	>44	other	0
2010	0	1	1	0	Female	>44	other	0
2010	1	0	1	0	Female	>44	other	0
2010	1	1	1	0	Female	>44	other	0
2010	0	1	0	0	Female	>44	other	0
2010	1	1	0	0	Female	>44	other	0
2010	1	0	0	0	Female	>44	other	0
2010	0	0	0	1	Female	>44	other	9
2011	0	0	0	0	Male	15--44	Harju	NA
2011	1	0	1	1	Male	15--44	Harju	0
2011	1	1	0	1	Male	15--44	Harju	0
2011	1	1	1	1	Male	15--44	Harju	0
2011	1	0	1	0	Male	15--44	Harju	0
2011	1	1	1	0	Male	15--44	Harju	0
2011	0	1	1	1	Male	15--44	Harju	1
2011	0	0	1	1	Male	15--44	Harju	2
2011	1	0	0	1	Male	15--44	Harju	4
2011	0	1	1	0	Male	15--44	Harju	7
2011	0	0	1	0	Male	15--44	Harju	9
2011	1	1	0	0	Male	15--44	Harju	22
2011	1	0	0	0	Male	15--44	Harju	41
2011	0	1	0	1	Male	15--44	Harju	80
2011	0	0	0	1	Male	15--44	Harju	92
2011	0	1	0	0	Male	15--44	Harju	989
2011	0	0	0	0	Male	15--44	Ida-Viru	NA
2011	1	1	1	1	Male	15--44	Ida-Viru	0
2011	1	1	1	0	Male	15--44	Ida-Viru	0
2011	0	1	1	1	Male	15--44	Ida-Viru	1
2011	1	1	0	1	Male	15--44	Ida-Viru	1
2011	0	1	1	0	Male	15--44	Ida-Viru	1
2011	1	0	1	0	Male	15--44	Ida-Viru	1
2011	1	1	0	0	Male	15--44	Ida-Viru	1
2011	1	0	1	1	Male	15--44	Ida-Viru	2
2011	0	0	1	1	Male	15--44	Ida-Viru	4
2011	0	0	1	0	Male	15--44	Ida-Viru	7
2011	1	0	0	1	Male	15--44	Ida-Viru	9
2011	1	0	0	0	Male	15--44	Ida-Viru	21
2011	0	1	0	1	Male	15--44	Ida-Viru	39
2011	0	1	0	0	Male	15--44	Ida-Viru	117
2011	0	0	0	1	Male	15--44	Ida-Viru	214
2011	0	0	0	0	Male	15--44	other	NA
2011	0	1	1	1	Male	15--44	other	0
2011	1	0	1	1	Male	15--44	other	0
2011	1	1	0	1	Male	15--44	other	0
2011	1	1	1	1	Male	15--44	other	0
2011	0	1	1	0	Male	15--44	other	0
2011	1	0	1	0	Male	15--44	other	0
2011	1	1	1	0	Male	15--44	other	0
2011	1	1	0	0	Male	15--44	other	0
2011	1	0	0	1	Male	15--44	other	1
2011	0	0	1	1	Male	15--44	other	3
2011	0	0	1	0	Male	15--44	other	6
2011	0	1	0	1	Male	15--44	other	9
2011	1	0	0	0	Male	15--44	other	10
2011	0	0	0	1	Male	15--44	other	38
2011	0	1	0	0	Male	15--44	other	289
2011	0	0	0	0	Male	>44	Harju	NA
2011	0	1	0	1	Male	>44	Harju	0
2011	1	0	0	1	Male	>44	Harju	0
2011	0	1	1	1	Male	>44	Harju	0
2011	1	0	1	1	Male	>44	Harju	0
2011	1	1	0	1	Male	>44	Harju	0
2011	1	1	1	1	Male	>44	Harju	0
2011	0	0	1	0	Male	>44	Harju	0
2011	1	0	1	0	Male	>44	Harju	0
2011	1	1	1	0	Male	>44	Harju	0
2011	1	1	0	0	Male	>44	Harju	0
2011	0	0	1	1	Male	>44	Harju	1
2011	0	1	1	0	Male	>44	Harju	1
2011	1	0	0	0	Male	>44	Harju	1
2011	0	0	0	1	Male	>44	Harju	4
2011	0	1	0	0	Male	>44	Harju	21
2011	0	0	0	0	Male	>44	Ida-Viru	NA
2011	0	0	1	1	Male	>44	Ida-Viru	0
2011	0	1	0	1	Male	>44	Ida-Viru	0
2011	1	0	0	1	Male	>44	Ida-Viru	0
2011	0	1	1	1	Male	>44	Ida-Viru	0
2011	1	0	1	1	Male	>44	Ida-Viru	0
2011	1	1	0	1	Male	>44	Ida-Viru	0
2011	1	1	1	1	Male	>44	Ida-Viru	0
2011	0	0	1	0	Male	>44	Ida-Viru	0
2011	0	1	1	0	Male	>44	Ida-Viru	0
2011	1	0	1	0	Male	>44	Ida-Viru	0
2011	1	1	1	0	Male	>44	Ida-Viru	0
2011	1	1	0	0	Male	>44	Ida-Viru	0
2011	0	1	0	0	Male	>44	Ida-Viru	1
2011	1	0	0	0	Male	>44	Ida-Viru	1
2011	0	0	0	1	Male	>44	Ida-Viru	6
2011	0	0	0	0	Male	>44	other	NA
2011	0	0	1	1	Male	>44	other	0
2011	0	1	0	1	Male	>44	other	0
2011	1	0	0	1	Male	>44	other	0
2011	0	1	1	1	Male	>44	other	0
2011	1	0	1	1	Male	>44	other	0
2011	1	1	0	1	Male	>44	other	0
2011	1	1	1	1	Male	>44	other	0
2011	0	1	1	0	Male	>44	other	0
2011	1	0	1	0	Male	>44	other	0
2011	1	1	1	0	Male	>44	other	0
2011	1	1	0	0	Male	>44	other	0
2011	0	0	1	0	Male	>44	other	1
2011	1	0	0	0	Male	>44	other	1
2011	0	1	0	0	Male	>44	other	4
2011	0	0	0	1	Male	>44	other	17
2011	0	0	0	0	Female	15--44	Harju	NA
2011	0	0	1	1	Female	15--44	Harju	0
2011	1	0	0	1	Female	15--44	Harju	0
2011	0	1	1	1	Female	15--44	Harju	0
2011	1	0	1	1	Female	15--44	Harju	0
2011	1	1	0	1	Female	15--44	Harju	0
2011	1	0	1	0	Female	15--44	Harju	0
2011	1	1	1	0	Female	15--44	Harju	0
2011	1	1	1	1	Female	15--44	Harju	1
2011	0	0	1	0	Female	15--44	Harju	1
2011	0	1	1	0	Female	15--44	Harju	1
2011	1	1	0	0	Female	15--44	Harju	3
2011	1	0	0	0	Female	15--44	Harju	5
2011	0	1	0	1	Female	15--44	Harju	24
2011	0	0	0	1	Female	15--44	Harju	52
2011	0	1	0	0	Female	15--44	Harju	125
2011	0	0	0	0	Female	15--44	Ida-Viru	NA
2011	0	1	1	1	Female	15--44	Ida-Viru	0
2011	1	0	1	1	Female	15--44	Ida-Viru	0
2011	1	1	0	1	Female	15--44	Ida-Viru	0
2011	1	1	1	1	Female	15--44	Ida-Viru	0
2011	0	1	1	0	Female	15--44	Ida-Viru	0
2011	1	1	1	0	Female	15--44	Ida-Viru	0
2011	1	1	0	0	Female	15--44	Ida-Viru	0
2011	0	0	1	1	Female	15--44	Ida-Viru	1
2011	1	0	1	0	Female	15--44	Ida-Viru	1
2011	1	0	0	1	Female	15--44	Ida-Viru	2
2011	1	0	0	0	Female	15--44	Ida-Viru	2
2011	0	0	1	0	Female	15--44	Ida-Viru	3
2011	0	1	0	1	Female	15--44	Ida-Viru	6
2011	0	1	0	0	Female	15--44	Ida-Viru	12
2011	0	0	0	1	Female	15--44	Ida-Viru	77
2011	0	0	0	0	Female	15--44	other	NA
2011	0	0	1	1	Female	15--44	other	0
2011	0	1	0	1	Female	15--44	other	0
2011	1	0	0	1	Female	15--44	other	0
2011	0	1	1	1	Female	15--44	other	0
2011	1	0	1	1	Female	15--44	other	0
2011	1	1	0	1	Female	15--44	other	0
2011	1	1	1	1	Female	15--44	other	0
2011	0	1	1	0	Female	15--44	other	0
2011	1	0	1	0	Female	15--44	other	0
2011	1	1	1	0	Female	15--44	other	0
2011	1	1	0	0	Female	15--44	other	0
2011	0	0	1	0	Female	15--44	other	1
2011	1	0	0	0	Female	15--44	other	1
2011	0	0	0	1	Female	15--44	other	9
2011	0	1	0	0	Female	15--44	other	29
2011	0	0	0	0	Female	>44	Harju	NA
2011	0	0	1	1	Female	>44	Harju	0
2011	0	1	0	1	Female	>44	Harju	0
2011	1	0	0	1	Female	>44	Harju	0
2011	0	1	1	1	Female	>44	Harju	0
2011	1	0	1	1	Female	>44	Harju	0
2011	1	1	0	1	Female	>44	Harju	0
2011	1	1	1	1	Female	>44	Harju	0
2011	0	1	1	0	Female	>44	Harju	0
2011	1	0	1	0	Female	>44	Harju	0
2011	1	1	1	0	Female	>44	Harju	0
2011	0	1	0	0	Female	>44	Harju	0
2011	1	1	0	0	Female	>44	Harju	0
2011	1	0	0	0	Female	>44	Harju	0
2011	0	0	1	0	Female	>44	Harju	1
2011	0	0	0	1	Female	>44	Harju	3
2011	0	0	0	0	Female	>44	Ida-Viru	NA
2011	0	0	1	1	Female	>44	Ida-Viru	0
2011	0	1	0	1	Female	>44	Ida-Viru	0
2011	1	0	0	1	Female	>44	Ida-Viru	0
2011	0	1	1	1	Female	>44	Ida-Viru	0
2011	1	0	1	1	Female	>44	Ida-Viru	0
2011	1	1	0	1	Female	>44	Ida-Viru	0
2011	1	1	1	1	Female	>44	Ida-Viru	0
2011	0	1	1	0	Female	>44	Ida-Viru	0
2011	1	0	1	0	Female	>44	Ida-Viru	0
2011	1	1	1	0	Female	>44	Ida-Viru	0
2011	0	1	0	0	Female	>44	Ida-Viru	0
2011	1	1	0	0	Female	>44	Ida-Viru	0
2011	1	0	0	0	Female	>44	Ida-Viru	0
2011	0	0	0	1	Female	>44	Ida-Viru	1
2011	0	0	1	0	Female	>44	Ida-Viru	1
2011	0	0	0	0	Female	>44	other	NA
2011	0	0	1	1	Female	>44	other	0
2011	0	1	0	1	Female	>44	other	0
2011	1	0	0	1	Female	>44	other	0
2011	0	1	1	1	Female	>44	other	0
2011	1	0	1	1	Female	>44	other	0
2011	1	1	0	1	Female	>44	other	0
2011	1	1	1	1	Female	>44	other	0
2011	0	1	1	0	Female	>44	other	0
2011	1	0	1	0	Female	>44	other	0
2011	1	1	1	0	Female	>44	other	0
2011	0	1	0	0	Female	>44	other	0
2011	1	1	0	0	Female	>44	other	0
2011	1	0	0	0	Female	>44	other	0
2011	0	0	1	0	Female	>44	other	1
2011	0	0	0	1	Female	>44	other	10
2012	0	0	0	0	Male	15--44	Harju	NA
2012	0	0	1	1	Male	15--44	Harju	0
2012	1	0	1	1	Male	15--44	Harju	0
2012	1	1	1	1	Male	15--44	Harju	0
2012	1	1	1	0	Male	15--44	Harju	1
2012	1	0	1	0	Male	15--44	Harju	1
2012	0	1	1	1	Male	15--44	Harju	2
2012	1	0	0	1	Male	15--44	Harju	3
2012	1	1	0	1	Male	15--44	Harju	7
2012	0	1	1	0	Male	15--44	Harju	8
2012	0	0	1	0	Male	15--44	Harju	9
2012	1	1	0	0	Male	15--44	Harju	23
2012	1	0	0	0	Male	15--44	Harju	58
2012	0	0	0	1	Male	15--44	Harju	122
2012	0	1	0	1	Male	15--44	Harju	144
2012	0	1	0	0	Male	15--44	Harju	1161
2012	0	0	0	0	Male	15--44	Ida-Viru	NA
2012	1	0	1	1	Male	15--44	Ida-Viru	0
2012	1	1	1	1	Male	15--44	Ida-Viru	0
2012	0	1	1	0	Male	15--44	Ida-Viru	0
2012	1	0	1	0	Male	15--44	Ida-Viru	0
2012	1	1	1	0	Male	15--44	Ida-Viru	0
2012	0	1	1	1	Male	15--44	Ida-Viru	1
2012	1	1	0	0	Male	15--44	Ida-Viru	1
2012	1	1	0	1	Male	15--44	Ida-Viru	2
2012	0	0	1	1	Male	15--44	Ida-Viru	4
2012	1	0	0	1	Male	15--44	Ida-Viru	6
2012	0	0	1	0	Male	15--44	Ida-Viru	9
2012	0	1	0	1	Male	15--44	Ida-Viru	32
2012	1	0	0	0	Male	15--44	Ida-Viru	36
2012	0	1	0	0	Male	15--44	Ida-Viru	132
2012	0	0	0	1	Male	15--44	Ida-Viru	234
2012	0	0	0	0	Male	15--44	other	NA
2012	0	0	1	1	Male	15--44	other	0
2012	0	1	1	1	Male	15--44	other	0
2012	1	0	1	1	Male	15--44	other	0
2012	1	1	0	1	Male	15--44	other	0
2012	1	1	1	1	Male	15--44	other	0
2012	0	1	1	0	Male	15--44	other	0
2012	1	0	1	0	Male	15--44	other	0
2012	1	1	1	0	Male	15--44	other	0
2012	1	1	0	0	Male	15--44	other	0
2012	1	0	0	1	Male	15--44	other	1
2012	0	0	1	0	Male	15--44	other	7
2012	1	0	0	0	Male	15--44	other	9
2012	0	1	0	1	Male	15--44	other	12
2012	0	0	0	1	Male	15--44	other	34
2012	0	1	0	0	Male	15--44	other	388
2012	0	0	0	0	Male	>44	Harju	NA
2012	0	0	1	1	Male	>44	Harju	0
2012	0	1	1	1	Male	>44	Harju	0
2012	1	0	1	1	Male	>44	Harju	0
2012	1	1	0	1	Male	>44	Harju	0
2012	1	1	1	1	Male	>44	Harju	0
2012	0	1	1	0	Male	>44	Harju	0
2012	1	0	1	0	Male	>44	Harju	0
2012	1	1	1	0	Male	>44	Harju	0
2012	1	1	0	0	Male	>44	Harju	0
2012	1	0	0	1	Male	>44	Harju	1
2012	0	0	1	0	Male	>44	Harju	1
2012	0	1	0	1	Male	>44	Harju	3
2012	1	0	0	0	Male	>44	Harju	4
2012	0	0	0	1	Male	>44	Harju	8
2012	0	1	0	0	Male	>44	Harju	20
2012	0	0	0	0	Male	>44	Ida-Viru	NA
2012	0	0	1	1	Male	>44	Ida-Viru	0
2012	0	1	0	1	Male	>44	Ida-Viru	0
2012	1	0	0	1	Male	>44	Ida-Viru	0
2012	0	1	1	1	Male	>44	Ida-Viru	0
2012	1	0	1	1	Male	>44	Ida-Viru	0
2012	1	1	0	1	Male	>44	Ida-Viru	0
2012	1	1	1	1	Male	>44	Ida-Viru	0
2012	0	1	1	0	Male	>44	Ida-Viru	0
2012	1	0	1	0	Male	>44	Ida-Viru	0
2012	1	1	1	0	Male	>44	Ida-Viru	0
2012	1	1	0	0	Male	>44	Ida-Viru	0
2012	0	0	1	0	Male	>44	Ida-Viru	1
2012	1	0	0	0	Male	>44	Ida-Viru	1
2012	0	1	0	0	Male	>44	Ida-Viru	2
2012	0	0	0	1	Male	>44	Ida-Viru	11
2012	0	0	0	0	Male	>44	other	NA
2012	0	0	1	1	Male	>44	other	0
2012	0	1	1	1	Male	>44	other	0
2012	1	0	1	1	Male	>44	other	0
2012	1	1	0	1	Male	>44	other	0
2012	1	1	1	1	Male	>44	other	0
2012	0	0	1	0	Male	>44	other	0
2012	0	1	1	0	Male	>44	other	0
2012	1	0	1	0	Male	>44	other	0
2012	1	1	1	0	Male	>44	other	0
2012	1	1	0	0	Male	>44	other	0
2012	0	1	0	1	Male	>44	other	1
2012	1	0	0	1	Male	>44	other	1
2012	1	0	0	0	Male	>44	other	1
2012	0	1	0	0	Male	>44	other	2
2012	0	0	0	1	Male	>44	other	7
2012	0	0	0	0	Female	15--44	Harju	NA
2012	1	0	1	1	Female	15--44	Harju	0
2012	1	1	0	1	Female	15--44	Harju	0
2012	1	1	1	1	Female	15--44	Harju	0
2012	1	0	1	0	Female	15--44	Harju	0
2012	1	1	1	0	Female	15--44	Harju	0
2012	0	0	1	1	Female	15--44	Harju	1
2012	0	1	1	1	Female	15--44	Harju	1
2012	1	0	0	1	Female	15--44	Harju	1
2012	0	1	1	0	Female	15--44	Harju	2
2012	1	1	0	0	Female	15--44	Harju	3
2012	1	0	0	0	Female	15--44	Harju	5
2012	0	0	1	0	Female	15--44	Harju	6
2012	0	1	0	1	Female	15--44	Harju	25
2012	0	0	0	1	Female	15--44	Harju	69
2012	0	1	0	0	Female	15--44	Harju	136
2012	0	0	0	0	Female	15--44	Ida-Viru	NA
2012	1	0	0	1	Female	15--44	Ida-Viru	0
2012	0	1	1	1	Female	15--44	Ida-Viru	0
2012	1	0	1	1	Female	15--44	Ida-Viru	0
2012	1	1	1	1	Female	15--44	Ida-Viru	0
2012	0	1	1	0	Female	15--44	Ida-Viru	0
2012	1	0	1	0	Female	15--44	Ida-Viru	0
2012	1	1	1	0	Female	15--44	Ida-Viru	0
2012	1	1	0	0	Female	15--44	Ida-Viru	0
2012	0	0	1	1	Female	15--44	Ida-Viru	1
2012	1	1	0	1	Female	15--44	Ida-Viru	1
2012	0	0	1	0	Female	15--44	Ida-Viru	2
2012	0	1	0	1	Female	15--44	Ida-Viru	6
2012	1	0	0	0	Female	15--44	Ida-Viru	6
2012	0	1	0	0	Female	15--44	Ida-Viru	11
2012	0	0	0	1	Female	15--44	Ida-Viru	83
2012	0	0	0	0	Female	15--44	other	NA
2012	0	0	1	1	Female	15--44	other	0
2012	0	1	0	1	Female	15--44	other	0
2012	1	0	0	1	Female	15--44	other	0
2012	0	1	1	1	Female	15--44	other	0
2012	1	0	1	1	Female	15--44	other	0
2012	1	1	0	1	Female	15--44	other	0
2012	1	1	1	1	Female	15--44	other	0
2012	0	0	1	0	Female	15--44	other	0
2012	0	1	1	0	Female	15--44	other	0
2012	1	0	1	0	Female	15--44	other	0
2012	1	1	1	0	Female	15--44	other	0
2012	1	1	0	0	Female	15--44	other	0
2012	1	0	0	0	Female	15--44	other	2
2012	0	0	0	1	Female	15--44	other	14
2012	0	1	0	0	Female	15--44	other	45
2012	0	0	0	0	Female	>44	Harju	NA
2012	0	0	1	1	Female	>44	Harju	0
2012	0	1	0	1	Female	>44	Harju	0
2012	1	0	0	1	Female	>44	Harju	0
2012	0	1	1	1	Female	>44	Harju	0
2012	1	0	1	1	Female	>44	Harju	0
2012	1	1	0	1	Female	>44	Harju	0
2012	1	1	1	1	Female	>44	Harju	0
2012	0	1	1	0	Female	>44	Harju	0
2012	1	0	1	0	Female	>44	Harju	0
2012	1	1	1	0	Female	>44	Harju	0
2012	1	1	0	0	Female	>44	Harju	0
2012	1	0	0	0	Female	>44	Harju	1
2012	0	1	0	0	Female	>44	Harju	2
2012	0	0	1	0	Female	>44	Harju	3
2012	0	0	0	1	Female	>44	Harju	7
2012	0	0	0	0	Female	>44	Ida-Viru	NA
2012	0	0	1	1	Female	>44	Ida-Viru	0
2012	0	1	0	1	Female	>44	Ida-Viru	0
2012	1	0	0	1	Female	>44	Ida-Viru	0
2012	0	1	1	1	Female	>44	Ida-Viru	0
2012	1	0	1	1	Female	>44	Ida-Viru	0
2012	1	1	0	1	Female	>44	Ida-Viru	0
2012	1	1	1	1	Female	>44	Ida-Viru	0
2012	0	0	1	0	Female	>44	Ida-Viru	0
2012	0	1	1	0	Female	>44	Ida-Viru	0
2012	1	0	1	0	Female	>44	Ida-Viru	0
2012	1	1	1	0	Female	>44	Ida-Viru	0
2012	0	1	0	0	Female	>44	Ida-Viru	0
2012	1	1	0	0	Female	>44	Ida-Viru	0
2012	1	0	0	0	Female	>44	Ida-Viru	0
2012	0	0	0	1	Female	>44	Ida-Viru	3
2012	0	0	0	0	Female	>44	other	NA
2012	0	0	1	1	Female	>44	other	0
2012	0	1	0	1	Female	>44	other	0
2012	1	0	0	1	Female	>44	other	0
2012	0	1	1	1	Female	>44	other	0
2012	1	0	1	1	Female	>44	other	0
2012	1	1	0	1	Female	>44	other	0
2012	1	1	1	1	Female	>44	other	0
2012	0	1	1	0	Female	>44	other	0
2012	1	0	1	0	Female	>44	other	0
2012	1	1	1	0	Female	>44	other	0
2012	0	1	0	0	Female	>44	other	0
2012	1	1	0	0	Female	>44	other	0
2012	1	0	0	0	Female	>44	other	0
2012	0	0	1	0	Female	>44	other	3
2012	0	0	0	1	Female	>44	other	12
2013	0	0	0	0	Male	15--44	Harju	NA
2013	1	0	0	1	Male	15--44	Harju	0
2013	1	1	1	1	Male	15--44	Harju	0
2013	1	1	1	0	Male	15--44	Harju	0
2013	0	0	1	1	Male	15--44	Harju	1
2013	1	0	1	1	Male	15--44	Harju	1
2013	1	1	0	1	Male	15--44	Harju	1
2013	1	0	1	0	Male	15--44	Harju	3
2013	0	1	1	1	Male	15--44	Harju	5
2013	0	0	1	0	Male	15--44	Harju	6
2013	0	1	1	0	Male	15--44	Harju	7
2013	1	1	0	0	Male	15--44	Harju	23
2013	1	0	0	0	Male	15--44	Harju	36
2013	0	1	0	1	Male	15--44	Harju	96
2013	0	0	0	1	Male	15--44	Harju	100
2013	0	1	0	0	Male	15--44	Harju	1093
2013	0	0	0	0	Male	15--44	Ida-Viru	NA
2013	1	0	1	1	Male	15--44	Ida-Viru	0
2013	1	1	0	1	Male	15--44	Ida-Viru	0
2013	1	1	1	1	Male	15--44	Ida-Viru	0
2013	1	0	1	0	Male	15--44	Ida-Viru	0
2013	1	1	1	0	Male	15--44	Ida-Viru	0
2013	1	1	0	0	Male	15--44	Ida-Viru	0
2013	0	1	1	0	Male	15--44	Ida-Viru	1
2013	1	0	0	1	Male	15--44	Ida-Viru	2
2013	0	1	1	1	Male	15--44	Ida-Viru	6
2013	0	0	1	0	Male	15--44	Ida-Viru	12
2013	0	0	1	1	Male	15--44	Ida-Viru	13
2013	1	0	0	0	Male	15--44	Ida-Viru	19
2013	0	1	0	1	Male	15--44	Ida-Viru	44
2013	0	1	0	0	Male	15--44	Ida-Viru	184
2013	0	0	0	1	Male	15--44	Ida-Viru	200
2013	0	0	0	0	Male	15--44	other	NA
2013	0	0	1	1	Male	15--44	other	0
2013	0	1	1	1	Male	15--44	other	0
2013	1	0	1	1	Male	15--44	other	0
2013	1	1	0	1	Male	15--44	other	0
2013	1	1	1	1	Male	15--44	other	0
2013	1	1	1	0	Male	15--44	other	0
2013	1	0	0	1	Male	15--44	other	1
2013	0	1	1	0	Male	15--44	other	1
2013	1	0	1	0	Male	15--44	other	2
2013	1	1	0	0	Male	15--44	other	2
2013	0	0	1	0	Male	15--44	other	6
2013	1	0	0	0	Male	15--44	other	6
2013	0	1	0	1	Male	15--44	other	11
2013	0	0	0	1	Male	15--44	other	31
2013	0	1	0	0	Male	15--44	other	448
2013	0	0	0	0	Male	>44	Harju	NA
2013	0	0	1	1	Male	>44	Harju	0
2013	1	0	0	1	Male	>44	Harju	0
2013	0	1	1	1	Male	>44	Harju	0
2013	1	0	1	1	Male	>44	Harju	0
2013	1	1	0	1	Male	>44	Harju	0
2013	1	1	1	1	Male	>44	Harju	0
2013	0	1	1	0	Male	>44	Harju	0
2013	1	0	1	0	Male	>44	Harju	0
2013	1	1	1	0	Male	>44	Harju	0
2013	1	1	0	0	Male	>44	Harju	0
2013	0	0	1	0	Male	>44	Harju	1
2013	1	0	0	0	Male	>44	Harju	2
2013	0	1	0	1	Male	>44	Harju	3
2013	0	0	0	1	Male	>44	Harju	7
2013	0	1	0	0	Male	>44	Harju	29
2013	0	0	0	0	Male	>44	Ida-Viru	NA
2013	0	0	1	1	Male	>44	Ida-Viru	0
2013	1	0	0	1	Male	>44	Ida-Viru	0
2013	0	1	1	1	Male	>44	Ida-Viru	0
2013	1	0	1	1	Male	>44	Ida-Viru	0
2013	1	1	0	1	Male	>44	Ida-Viru	0
2013	1	1	1	1	Male	>44	Ida-Viru	0
2013	0	1	1	0	Male	>44	Ida-Viru	0
2013	1	0	1	0	Male	>44	Ida-Viru	0
2013	1	1	1	0	Male	>44	Ida-Viru	0
2013	1	1	0	0	Male	>44	Ida-Viru	0
2013	1	0	0	0	Male	>44	Ida-Viru	0
2013	0	1	0	1	Male	>44	Ida-Viru	2
2013	0	0	1	0	Male	>44	Ida-Viru	3
2013	0	1	0	0	Male	>44	Ida-Viru	3
2013	0	0	0	1	Male	>44	Ida-Viru	8
2013	0	0	0	0	Male	>44	other	NA
2013	0	0	1	1	Male	>44	other	0
2013	1	0	0	1	Male	>44	other	0
2013	0	1	1	1	Male	>44	other	0
2013	1	0	1	1	Male	>44	other	0
2013	1	1	0	1	Male	>44	other	0
2013	1	1	1	1	Male	>44	other	0
2013	0	1	1	0	Male	>44	other	0
2013	1	0	1	0	Male	>44	other	0
2013	1	1	1	0	Male	>44	other	0
2013	1	1	0	0	Male	>44	other	0
2013	0	1	0	1	Male	>44	other	1
2013	0	0	1	0	Male	>44	other	1
2013	0	1	0	0	Male	>44	other	1
2013	1	0	0	0	Male	>44	other	1
2013	0	0	0	1	Male	>44	other	13
2013	0	0	0	0	Female	15--44	Harju	NA
2013	0	0	1	1	Female	15--44	Harju	0
2013	1	0	1	1	Female	15--44	Harju	0
2013	1	1	1	1	Female	15--44	Harju	0
2013	1	0	1	0	Female	15--44	Harju	0
2013	1	1	1	0	Female	15--44	Harju	0
2013	1	1	0	0	Female	15--44	Harju	0
2013	0	1	1	1	Female	15--44	Harju	1
2013	1	1	0	1	Female	15--44	Harju	1
2013	1	0	0	1	Female	15--44	Harju	2
2013	0	1	1	0	Female	15--44	Harju	2
2013	1	0	0	0	Female	15--44	Harju	4
2013	0	0	1	0	Female	15--44	Harju	7
2013	0	1	0	1	Female	15--44	Harju	21
2013	0	0	0	1	Female	15--44	Harju	67
2013	0	1	0	0	Female	15--44	Harju	131
2013	0	0	0	0	Female	15--44	Ida-Viru	NA
2013	0	1	1	1	Female	15--44	Ida-Viru	0
2013	1	0	1	1	Female	15--44	Ida-Viru	0
2013	1	1	1	1	Female	15--44	Ida-Viru	0
2013	0	0	1	0	Female	15--44	Ida-Viru	0
2013	1	0	1	0	Female	15--44	Ida-Viru	0
2013	1	1	1	0	Female	15--44	Ida-Viru	0
2013	1	1	0	0	Female	15--44	Ida-Viru	0
2013	0	0	1	1	Female	15--44	Ida-Viru	2
2013	1	1	0	1	Female	15--44	Ida-Viru	2
2013	1	0	0	1	Female	15--44	Ida-Viru	2
2013	0	1	1	0	Female	15--44	Ida-Viru	2
2013	0	1	0	1	Female	15--44	Ida-Viru	4
2013	1	0	0	0	Female	15--44	Ida-Viru	4
2013	0	1	0	0	Female	15--44	Ida-Viru	23
2013	0	0	0	1	Female	15--44	Ida-Viru	70
2013	0	0	0	0	Female	15--44	other	NA
2013	0	0	1	1	Female	15--44	other	0
2013	1	0	0	1	Female	15--44	other	0
2013	0	1	1	1	Female	15--44	other	0
2013	1	0	1	1	Female	15--44	other	0
2013	1	1	0	1	Female	15--44	other	0
2013	1	1	1	1	Female	15--44	other	0
2013	0	1	1	0	Female	15--44	other	0
2013	1	0	1	0	Female	15--44	other	0
2013	1	1	1	0	Female	15--44	other	0
2013	1	1	0	0	Female	15--44	other	0
2013	0	0	1	0	Female	15--44	other	1
2013	1	0	0	0	Female	15--44	other	1
2013	0	1	0	1	Female	15--44	other	3
2013	0	0	0	1	Female	15--44	other	9
2013	0	1	0	0	Female	15--44	other	33
2013	0	0	0	0	Female	>44	Harju	NA
2013	0	0	1	1	Female	>44	Harju	0
2013	0	1	0	1	Female	>44	Harju	0
2013	1	0	0	1	Female	>44	Harju	0
2013	0	1	1	1	Female	>44	Harju	0
2013	1	0	1	1	Female	>44	Harju	0
2013	1	1	0	1	Female	>44	Harju	0
2013	1	1	1	1	Female	>44	Harju	0
2013	0	1	1	0	Female	>44	Harju	0
2013	1	0	1	0	Female	>44	Harju	0
2013	1	1	1	0	Female	>44	Harju	0
2013	0	1	0	0	Female	>44	Harju	0
2013	1	1	0	0	Female	>44	Harju	0
2013	1	0	0	0	Female	>44	Harju	2
2013	0	0	1	0	Female	>44	Harju	3
2013	0	0	0	1	Female	>44	Harju	9
2013	0	0	0	0	Female	>44	Ida-Viru	NA
2013	0	0	1	1	Female	>44	Ida-Viru	0
2013	0	1	0	1	Female	>44	Ida-Viru	0
2013	1	0	0	1	Female	>44	Ida-Viru	0
2013	0	1	1	1	Female	>44	Ida-Viru	0
2013	1	0	1	1	Female	>44	Ida-Viru	0
2013	1	1	0	1	Female	>44	Ida-Viru	0
2013	1	1	1	1	Female	>44	Ida-Viru	0
2013	0	1	1	0	Female	>44	Ida-Viru	0
2013	1	0	1	0	Female	>44	Ida-Viru	0
2013	1	1	1	0	Female	>44	Ida-Viru	0
2013	0	1	0	0	Female	>44	Ida-Viru	0
2013	1	1	0	0	Female	>44	Ida-Viru	0
2013	1	0	0	0	Female	>44	Ida-Viru	0
2013	0	0	1	0	Female	>44	Ida-Viru	1
2013	0	0	0	1	Female	>44	Ida-Viru	3
2013	0	0	0	0	Female	>44	other	NA
2013	0	0	1	1	Female	>44	other	0
2013	0	1	0	1	Female	>44	other	0
2013	1	0	0	1	Female	>44	other	0
2013	0	1	1	1	Female	>44	other	0
2013	1	0	1	1	Female	>44	other	0
2013	1	1	0	1	Female	>44	other	0
2013	1	1	1	1	Female	>44	other	0
2013	0	1	1	0	Female	>44	other	0
2013	1	0	1	0	Female	>44	other	0
2013	1	1	1	0	Female	>44	other	0
2013	0	1	0	0	Female	>44	other	0
2013	1	1	0	0	Female	>44	other	0
2013	1	0	0	0	Female	>44	other	0
2013	0	0	1	0	Female	>44	other	1
2013	0	0	0	1	Female	>44	other	8
2014	0	0	0	0	Male	15--44	Harju	NA
2014	0	0	1	1	Male	15--44	Harju	0
2014	1	0	1	1	Male	15--44	Harju	0
2014	1	1	1	1	Male	15--44	Harju	0
2014	1	0	1	0	Male	15--44	Harju	0
2014	1	1	1	0	Male	15--44	Harju	1
2014	0	1	1	1	Male	15--44	Harju	3
2014	1	0	0	1	Male	15--44	Harju	3
2014	1	1	0	1	Male	15--44	Harju	6
2014	0	1	1	0	Male	15--44	Harju	10
2014	0	0	1	0	Male	15--44	Harju	15
2014	1	1	0	0	Male	15--44	Harju	16
2014	1	0	0	0	Male	15--44	Harju	26
2014	0	1	0	1	Male	15--44	Harju	77
2014	0	0	0	1	Male	15--44	Harju	116
2014	0	1	0	0	Male	15--44	Harju	815
2014	0	0	0	0	Male	15--44	Ida-Viru	NA
2014	0	1	1	1	Male	15--44	Ida-Viru	0
2014	1	1	1	1	Male	15--44	Ida-Viru	0
2014	1	0	1	0	Male	15--44	Ida-Viru	0
2014	1	1	1	0	Male	15--44	Ida-Viru	0
2014	1	0	1	1	Male	15--44	Ida-Viru	1
2014	1	1	0	1	Male	15--44	Ida-Viru	1
2014	0	1	1	0	Male	15--44	Ida-Viru	2
2014	1	1	0	0	Male	15--44	Ida-Viru	2
2014	1	0	0	1	Male	15--44	Ida-Viru	5
2014	0	0	1	1	Male	15--44	Ida-Viru	11
2014	1	0	0	0	Male	15--44	Ida-Viru	15
2014	0	0	1	0	Male	15--44	Ida-Viru	16
2014	0	1	0	1	Male	15--44	Ida-Viru	30
2014	0	1	0	0	Male	15--44	Ida-Viru	184
2014	0	0	0	1	Male	15--44	Ida-Viru	197
2014	0	0	0	0	Male	15--44	other	NA
2014	1	0	0	1	Male	15--44	other	0
2014	0	1	1	1	Male	15--44	other	0
2014	1	1	0	1	Male	15--44	other	0
2014	1	1	1	1	Male	15--44	other	0
2014	1	0	1	0	Male	15--44	other	0
2014	1	1	1	0	Male	15--44	other	0
2014	0	0	1	1	Male	15--44	other	1
2014	1	0	1	1	Male	15--44	other	1
2014	1	1	0	0	Male	15--44	other	1
2014	0	0	1	0	Male	15--44	other	2
2014	0	1	1	0	Male	15--44	other	2
2014	1	0	0	0	Male	15--44	other	3
2014	0	1	0	1	Male	15--44	other	6
2014	0	0	0	1	Male	15--44	other	29
2014	0	1	0	0	Male	15--44	other	432
2014	0	0	0	0	Male	>44	Harju	NA
2014	0	0	1	1	Male	>44	Harju	0
2014	1	0	0	1	Male	>44	Harju	0
2014	0	1	1	1	Male	>44	Harju	0
2014	1	0	1	1	Male	>44	Harju	0
2014	1	1	0	1	Male	>44	Harju	0
2014	1	1	1	1	Male	>44	Harju	0
2014	1	0	1	0	Male	>44	Harju	0
2014	1	1	1	0	Male	>44	Harju	1
2014	1	1	0	0	Male	>44	Harju	1
2014	0	1	0	1	Male	>44	Harju	2
2014	0	1	1	0	Male	>44	Harju	2
2014	0	0	1	0	Male	>44	Harju	4
2014	1	0	0	0	Male	>44	Harju	7
2014	0	0	0	1	Male	>44	Harju	11
2014	0	1	0	0	Male	>44	Harju	14
2014	0	0	0	0	Male	>44	Ida-Viru	NA
2014	0	0	1	1	Male	>44	Ida-Viru	0
2014	0	1	0	1	Male	>44	Ida-Viru	0
2014	0	1	1	1	Male	>44	Ida-Viru	0
2014	1	0	1	1	Male	>44	Ida-Viru	0
2014	1	1	0	1	Male	>44	Ida-Viru	0
2014	1	1	1	1	Male	>44	Ida-Viru	0
2014	0	1	1	0	Male	>44	Ida-Viru	0
2014	1	0	1	0	Male	>44	Ida-Viru	0
2014	1	1	1	0	Male	>44	Ida-Viru	0
2014	1	1	0	0	Male	>44	Ida-Viru	0
2014	1	0	0	0	Male	>44	Ida-Viru	0
2014	1	0	0	1	Male	>44	Ida-Viru	2
2014	0	0	1	0	Male	>44	Ida-Viru	2
2014	0	1	0	0	Male	>44	Ida-Viru	3
2014	0	0	0	1	Male	>44	Ida-Viru	10
2014	0	0	0	0	Male	>44	other	NA
2014	0	0	1	1	Male	>44	other	0
2014	0	1	0	1	Male	>44	other	0
2014	1	0	0	1	Male	>44	other	0
2014	0	1	1	1	Male	>44	other	0
2014	1	0	1	1	Male	>44	other	0
2014	1	1	0	1	Male	>44	other	0
2014	1	1	1	1	Male	>44	other	0
2014	0	0	1	0	Male	>44	other	0
2014	0	1	1	0	Male	>44	other	0
2014	1	0	1	0	Male	>44	other	0
2014	1	1	1	0	Male	>44	other	0
2014	1	1	0	0	Male	>44	other	0
2014	1	0	0	0	Male	>44	other	0
2014	0	1	0	0	Male	>44	other	4
2014	0	0	0	1	Male	>44	other	10
2014	0	0	0	0	Female	15--44	Harju	NA
2014	0	1	1	1	Female	15--44	Harju	0
2014	1	0	1	1	Female	15--44	Harju	0
2014	1	1	0	1	Female	15--44	Harju	0
2014	1	1	1	1	Female	15--44	Harju	0
2014	1	1	1	0	Female	15--44	Harju	0
2014	1	1	0	0	Female	15--44	Harju	0
2014	1	0	0	1	Female	15--44	Harju	1
2014	1	0	1	0	Female	15--44	Harju	1
2014	0	0	1	1	Female	15--44	Harju	2
2014	0	0	1	0	Female	15--44	Harju	4
2014	0	1	1	0	Female	15--44	Harju	4
2014	1	0	0	0	Female	15--44	Harju	5
2014	0	1	0	1	Female	15--44	Harju	25
2014	0	0	0	1	Female	15--44	Harju	75
2014	0	1	0	0	Female	15--44	Harju	108
2014	0	0	0	0	Female	15--44	Ida-Viru	NA
2014	0	1	1	1	Female	15--44	Ida-Viru	0
2014	1	0	1	1	Female	15--44	Ida-Viru	0
2014	1	1	0	1	Female	15--44	Ida-Viru	0
2014	1	1	1	1	Female	15--44	Ida-Viru	0
2014	1	0	1	0	Female	15--44	Ida-Viru	0
2014	1	1	1	0	Female	15--44	Ida-Viru	0
2014	1	1	0	0	Female	15--44	Ida-Viru	0
2014	0	1	1	0	Female	15--44	Ida-Viru	1
2014	1	0	0	1	Female	15--44	Ida-Viru	2
2014	1	0	0	0	Female	15--44	Ida-Viru	2
2014	0	0	1	1	Female	15--44	Ida-Viru	3
2014	0	0	1	0	Female	15--44	Ida-Viru	5
2014	0	1	0	1	Female	15--44	Ida-Viru	12
2014	0	1	0	0	Female	15--44	Ida-Viru	17
2014	0	0	0	1	Female	15--44	Ida-Viru	65
2014	0	0	0	0	Female	15--44	other	NA
2014	0	1	0	1	Female	15--44	other	0
2014	1	0	0	1	Female	15--44	other	0
2014	0	1	1	1	Female	15--44	other	0
2014	1	0	1	1	Female	15--44	other	0
2014	1	1	0	1	Female	15--44	other	0
2014	1	1	1	1	Female	15--44	other	0
2014	1	0	1	0	Female	15--44	other	0
2014	1	1	1	0	Female	15--44	other	0
2014	1	1	0	0	Female	15--44	other	0
2014	0	0	1	1	Female	15--44	other	1
2014	0	1	1	0	Female	15--44	other	1
2014	1	0	0	0	Female	15--44	other	1
2014	0	0	1	0	Female	15--44	other	2
2014	0	0	0	1	Female	15--44	other	8
2014	0	1	0	0	Female	15--44	other	35
2014	0	0	0	0	Female	>44	Harju	NA
2014	0	0	1	1	Female	>44	Harju	0
2014	0	1	0	1	Female	>44	Harju	0
2014	1	0	0	1	Female	>44	Harju	0
2014	0	1	1	1	Female	>44	Harju	0
2014	1	0	1	1	Female	>44	Harju	0
2014	1	1	0	1	Female	>44	Harju	0
2014	1	1	1	1	Female	>44	Harju	0
2014	1	0	1	0	Female	>44	Harju	0
2014	1	1	1	0	Female	>44	Harju	0
2014	1	1	0	0	Female	>44	Harju	0
2014	0	1	1	0	Female	>44	Harju	1
2014	1	0	0	0	Female	>44	Harju	1
2014	0	1	0	0	Female	>44	Harju	2
2014	0	0	1	0	Female	>44	Harju	4
2014	0	0	0	1	Female	>44	Harju	8
2014	0	0	0	0	Female	>44	Ida-Viru	NA
2014	0	0	1	1	Female	>44	Ida-Viru	0
2014	0	1	0	1	Female	>44	Ida-Viru	0
2014	1	0	0	1	Female	>44	Ida-Viru	0
2014	0	1	1	1	Female	>44	Ida-Viru	0
2014	1	0	1	1	Female	>44	Ida-Viru	0
2014	1	1	0	1	Female	>44	Ida-Viru	0
2014	1	1	1	1	Female	>44	Ida-Viru	0
2014	0	1	1	0	Female	>44	Ida-Viru	0
2014	1	0	1	0	Female	>44	Ida-Viru	0
2014	1	1	1	0	Female	>44	Ida-Viru	0
2014	1	1	0	0	Female	>44	Ida-Viru	0
2014	1	0	0	0	Female	>44	Ida-Viru	0
2014	0	0	0	1	Female	>44	Ida-Viru	1
2014	0	1	0	0	Female	>44	Ida-Viru	1
2014	0	0	1	0	Female	>44	Ida-Viru	2
2014	0	0	0	0	Female	>44	other	NA
2014	0	0	1	1	Female	>44	other	0
2014	0	1	0	1	Female	>44	other	0
2014	1	0	0	1	Female	>44	other	0
2014	0	1	1	1	Female	>44	other	0
2014	1	0	1	1	Female	>44	other	0
2014	1	1	0	1	Female	>44	other	0
2014	1	1	1	1	Female	>44	other	0
2014	0	1	1	0	Female	>44	other	0
2014	1	0	1	0	Female	>44	other	0
2014	1	1	1	0	Female	>44	other	0
2014	1	1	0	0	Female	>44	other	0
2014	1	0	0	0	Female	>44	other	0
2014	0	0	1	0	Female	>44	other	1
2014	0	1	0	0	Female	>44	other	2
2014	0	0	0	1	Female	>44	other	5
2015	0	0	0	0	Male	15--44	Harju	NA
2015	1	0	1	1	Male	15--44	Harju	0
2015	1	1	1	1	Male	15--44	Harju	0
2015	1	0	1	0	Male	15--44	Harju	0
2015	1	1	1	0	Male	15--44	Harju	0
2015	0	1	1	1	Male	15--44	Harju	2
2015	0	0	1	1	Male	15--44	Harju	3
2015	1	0	0	1	Male	15--44	Harju	5
2015	1	1	0	1	Male	15--44	Harju	7
2015	0	1	1	0	Male	15--44	Harju	10
2015	0	0	1	0	Male	15--44	Harju	13
2015	1	1	0	0	Male	15--44	Harju	19
2015	1	0	0	0	Male	15--44	Harju	22
2015	0	1	0	1	Male	15--44	Harju	90
2015	0	0	0	1	Male	15--44	Harju	125
2015	0	1	0	0	Male	15--44	Harju	1072
2015	0	0	0	0	Male	15--44	Ida-Viru	NA
2015	1	0	1	1	Male	15--44	Ida-Viru	0
2015	1	1	0	1	Male	15--44	Ida-Viru	0
2015	1	1	1	1	Male	15--44	Ida-Viru	0
2015	1	0	1	0	Male	15--44	Ida-Viru	0
2015	1	1	1	0	Male	15--44	Ida-Viru	0
2015	0	1	1	1	Male	15--44	Ida-Viru	1
2015	1	1	0	0	Male	15--44	Ida-Viru	2
2015	1	0	0	1	Male	15--44	Ida-Viru	3
2015	0	1	1	0	Male	15--44	Ida-Viru	6
2015	0	0	1	1	Male	15--44	Ida-Viru	8
2015	1	0	0	0	Male	15--44	Ida-Viru	12
2015	0	0	1	0	Male	15--44	Ida-Viru	14
2015	0	1	0	1	Male	15--44	Ida-Viru	40
2015	0	0	0	1	Male	15--44	Ida-Viru	181
2015	0	1	0	0	Male	15--44	Ida-Viru	282
2015	0	0	0	0	Male	15--44	other	NA
2015	0	0	1	1	Male	15--44	other	0
2015	1	0	0	1	Male	15--44	other	0
2015	0	1	1	1	Male	15--44	other	0
2015	1	0	1	1	Male	15--44	other	0
2015	1	1	0	1	Male	15--44	other	0
2015	1	1	1	1	Male	15--44	other	0
2015	0	1	1	0	Male	15--44	other	0
2015	1	0	1	0	Male	15--44	other	0
2015	1	1	1	0	Male	15--44	other	0
2015	1	1	0	0	Male	15--44	other	0
2015	1	0	0	0	Male	15--44	other	4
2015	0	0	1	0	Male	15--44	other	6
2015	0	1	0	1	Male	15--44	other	14
2015	0	0	0	1	Male	15--44	other	15
2015	0	1	0	0	Male	15--44	other	588
2015	0	0	0	0	Male	>44	Harju	NA
2015	1	0	0	1	Male	>44	Harju	0
2015	0	1	1	1	Male	>44	Harju	0
2015	1	0	1	1	Male	>44	Harju	0
2015	1	1	0	1	Male	>44	Harju	0
2015	1	1	1	1	Male	>44	Harju	0
2015	1	0	1	0	Male	>44	Harju	0
2015	1	1	1	0	Male	>44	Harju	0
2015	1	1	0	0	Male	>44	Harju	0
2015	0	0	1	1	Male	>44	Harju	1
2015	0	1	1	0	Male	>44	Harju	1
2015	0	0	1	0	Male	>44	Harju	2
2015	1	0	0	0	Male	>44	Harju	2
2015	0	1	0	1	Male	>44	Harju	7
2015	0	0	0	1	Male	>44	Harju	9
2015	0	1	0	0	Male	>44	Harju	19
2015	0	0	0	0	Male	>44	Ida-Viru	NA
2015	0	0	1	1	Male	>44	Ida-Viru	0
2015	0	1	0	1	Male	>44	Ida-Viru	0
2015	1	0	0	1	Male	>44	Ida-Viru	0
2015	0	1	1	1	Male	>44	Ida-Viru	0
2015	1	0	1	1	Male	>44	Ida-Viru	0
2015	1	1	0	1	Male	>44	Ida-Viru	0
2015	1	1	1	1	Male	>44	Ida-Viru	0
2015	0	1	1	0	Male	>44	Ida-Viru	0
2015	1	0	1	0	Male	>44	Ida-Viru	0
2015	1	1	1	0	Male	>44	Ida-Viru	0
2015	1	1	0	0	Male	>44	Ida-Viru	0
2015	1	0	0	0	Male	>44	Ida-Viru	1
2015	0	0	1	0	Male	>44	Ida-Viru	4
2015	0	1	0	0	Male	>44	Ida-Viru	5
2015	0	0	0	1	Male	>44	Ida-Viru	12
2015	0	0	0	0	Male	>44	other	NA
2015	0	0	1	1	Male	>44	other	0
2015	0	1	0	1	Male	>44	other	0
2015	1	0	0	1	Male	>44	other	0
2015	0	1	1	1	Male	>44	other	0
2015	1	0	1	1	Male	>44	other	0
2015	1	1	0	1	Male	>44	other	0
2015	1	1	1	1	Male	>44	other	0
2015	0	1	1	0	Male	>44	other	0
2015	1	0	1	0	Male	>44	other	0
2015	1	1	1	0	Male	>44	other	0
2015	1	1	0	0	Male	>44	other	0
2015	1	0	0	0	Male	>44	other	0
2015	0	0	1	0	Male	>44	other	2
2015	0	1	0	0	Male	>44	other	8
2015	0	0	0	1	Male	>44	other	10
2015	0	0	0	0	Female	15--44	Harju	NA
2015	0	1	1	1	Female	15--44	Harju	0
2015	1	0	1	1	Female	15--44	Harju	0
2015	1	1	0	1	Female	15--44	Harju	0
2015	1	1	1	1	Female	15--44	Harju	0
2015	1	0	1	0	Female	15--44	Harju	0
2015	1	1	1	0	Female	15--44	Harju	0
2015	0	0	1	1	Female	15--44	Harju	1
2015	1	0	0	1	Female	15--44	Harju	1
2015	0	1	1	0	Female	15--44	Harju	1
2015	1	0	0	0	Female	15--44	Harju	3
2015	1	1	0	0	Female	15--44	Harju	5
2015	0	0	1	0	Female	15--44	Harju	8
2015	0	1	0	1	Female	15--44	Harju	20
2015	0	0	0	1	Female	15--44	Harju	63
2015	0	1	0	0	Female	15--44	Harju	118
2015	0	0	0	0	Female	15--44	Ida-Viru	NA
2015	0	1	1	1	Female	15--44	Ida-Viru	0
2015	1	0	1	1	Female	15--44	Ida-Viru	0
2015	1	1	0	1	Female	15--44	Ida-Viru	0
2015	1	1	1	1	Female	15--44	Ida-Viru	0
2015	0	1	1	0	Female	15--44	Ida-Viru	0
2015	1	0	1	0	Female	15--44	Ida-Viru	0
2015	1	1	1	0	Female	15--44	Ida-Viru	0
2015	1	1	0	0	Female	15--44	Ida-Viru	0
2015	1	0	0	0	Female	15--44	Ida-Viru	0
2015	1	0	0	1	Female	15--44	Ida-Viru	1
2015	0	0	1	1	Female	15--44	Ida-Viru	2
2015	0	1	0	1	Female	15--44	Ida-Viru	8
2015	0	0	1	0	Female	15--44	Ida-Viru	10
2015	0	1	0	0	Female	15--44	Ida-Viru	32
2015	0	0	0	1	Female	15--44	Ida-Viru	61
2015	0	0	0	0	Female	15--44	other	NA
2015	1	0	0	1	Female	15--44	other	0
2015	0	1	1	1	Female	15--44	other	0
2015	1	0	1	1	Female	15--44	other	0
2015	1	1	0	1	Female	15--44	other	0
2015	1	1	1	1	Female	15--44	other	0
2015	1	0	1	0	Female	15--44	other	0
2015	1	1	1	0	Female	15--44	other	0
2015	1	1	0	0	Female	15--44	other	0
2015	0	1	1	0	Female	15--44	other	1
2015	0	0	1	1	Female	15--44	other	2
2015	1	0	0	0	Female	15--44	other	2
2015	0	0	1	0	Female	15--44	other	3
2015	0	1	0	1	Female	15--44	other	6
2015	0	0	0	1	Female	15--44	other	12
2015	0	1	0	0	Female	15--44	other	39
2015	0	0	0	0	Female	>44	Harju	NA
2015	0	0	1	1	Female	>44	Harju	0
2015	0	1	0	1	Female	>44	Harju	0
2015	1	0	0	1	Female	>44	Harju	0
2015	0	1	1	1	Female	>44	Harju	0
2015	1	0	1	1	Female	>44	Harju	0
2015	1	1	0	1	Female	>44	Harju	0
2015	1	1	1	1	Female	>44	Harju	0
2015	0	1	1	0	Female	>44	Harju	0
2015	1	0	1	0	Female	>44	Harju	0
2015	1	1	1	0	Female	>44	Harju	0
2015	1	1	0	0	Female	>44	Harju	0
2015	1	0	0	0	Female	>44	Harju	0
2015	0	0	1	0	Female	>44	Harju	1
2015	0	1	0	0	Female	>44	Harju	2
2015	0	0	0	1	Female	>44	Harju	6
2015	0	0	0	0	Female	>44	Ida-Viru	NA
2015	0	0	1	1	Female	>44	Ida-Viru	0
2015	0	1	0	1	Female	>44	Ida-Viru	0
2015	1	0	0	1	Female	>44	Ida-Viru	0
2015	0	1	1	1	Female	>44	Ida-Viru	0
2015	1	0	1	1	Female	>44	Ida-Viru	0
2015	1	1	0	1	Female	>44	Ida-Viru	0
2015	1	1	1	1	Female	>44	Ida-Viru	0
2015	0	1	1	0	Female	>44	Ida-Viru	0
2015	1	0	1	0	Female	>44	Ida-Viru	0
2015	1	1	1	0	Female	>44	Ida-Viru	0
2015	1	1	0	0	Female	>44	Ida-Viru	0
2015	1	0	0	0	Female	>44	Ida-Viru	0
2015	0	1	0	0	Female	>44	Ida-Viru	1
2015	0	0	1	0	Female	>44	Ida-Viru	2
2015	0	0	0	1	Female	>44	Ida-Viru	4
2015	0	0	0	0	Female	>44	other	NA
2015	0	0	1	1	Female	>44	other	0
2015	0	1	0	1	Female	>44	other	0
2015	1	0	0	1	Female	>44	other	0
2015	0	1	1	1	Female	>44	other	0
2015	1	0	1	1	Female	>44	other	0
2015	1	1	0	1	Female	>44	other	0
2015	1	1	1	1	Female	>44	other	0
2015	0	1	1	0	Female	>44	other	0
2015	1	0	1	0	Female	>44	other	0
2015	1	1	1	0	Female	>44	other	0
2015	0	1	0	0	Female	>44	other	0
2015	1	1	0	0	Female	>44	other	0
2015	1	0	0	0	Female	>44	other	0
2015	0	0	1	0	Female	>44	other	2
2015	0	0	0	1	Female	>44	other	8
