# Supplementary material for: Prevalence of injecting drug use in Estonia 2010–2015: a capture-recapture study
Source: Harm Reduct J. 2019 Mar 14;16:19. doi: 10.1186/s12954-019-0289-3 (PMC6416985; doi:10.1186/s12954-019-0289-3)
Supplement: Supplementary file 2 — Bayesian and maximum likelihood estimates of the total number of PWID for years 2010-2015. (XLSX 20 kb) [file 12954_2019_289_MOESM2_ESM.xlsx]

## Sheet: Information
Article	Prevalence of injecting drug use in Estonia 2010–2015
Journal	European Journal of Epidemiology
Authors	Mait Raag, Sigrid Vorobjov, Anneli Uusküla
Corresponding Author	Mait Raag
	Institute of Family Medicine and Public Health
	University of Tartu
	Estonia
	mait.raag@ut.ee

## Sheet: Dictionary
Column	Values	Meaning
Method	ML	Maximum likelihood estimates
	Bayesian 1	Bayesian estimates ignoring censoring and covariates
	Bayesian 2	Bayesian estimates not ignoring censoring but ignoring covariates
	Bayesian 3	Bayesian estimates not ignoring censoring and covariates
Age	Age 15--44	ML, Bayesian 1, Bayesian 2: esitmates for that age group using data on 15--44 year old PWID only; Bayesian 3: estimates for that age group using data on 15+ year old PWID
	Age 15+	ML, Bayesian 1, Bayesian 2, Bayesian 3: estimates for that age group using data on 15+ year old PWID
	Age 45+	Bayesian 3: estimates for that age group using data on 15+ year old PWID
Subpopulation	Total	All PWID in that age group
	Men	All male PWID in that age group
	Women	All female PWID in that age group
	Harju county	All PWID living in Harju county in that age group
	Ida-Viru county	All PWID living in Ida-Viru county in that age group
	Other county	All PWID living in other counties in that age group
Year	2010	Estimates for year 2010
	2011	Estimates for year 2011
	2012	Estimates for year 2012
	2013	Estimates for year 2013
	2014	Estimates for year 2014
	2015	Estimates for year 2015
LCL	numbers	ML: 95% confidence interval lower limit; Bayesian 1, Bayesian 2, Bayesian 3: 95% highest posterior dentsity interval lower limit
Estimate	numbers	ML: maximum likelihood point estimate; Bayesian 1, Bayesian 2, Bayesian 3: median of MCMC estimates
UCL	numbers	ML: 95% confidence interval upper limit; Bayesian 1, Bayesian 2, Bayesian 3: 95% highest posterior dentsity interval upper limit
General population	numbers	Number of all people living in Estonia in the given year, in the corresponding age group and subpopulation, according to Statistics Estonia
Prevalence LCL	numbers	LCL divided with the general population size, %
Prevalence estimate	numbers	Estimate divided with the general population size, %
Prevalence UCL	numbers	UCL divided with the general population size, %

## Sheet: Estimates
Method	Age	Subpopulation	Year	LCL	Estimate	UCL	General population size according to Statistics Estonia	Prevalence LCL	Prevalence estimate	Prevalence UCL
ML	Age 15-44	Total	2010	8220	13128	23631	545865	0.0150587	0.0240499	0.0432909
ML	Age 15-44	Total	2011	4412	5528	7442	537983	0.008201	0.0102754	0.0138332
ML	Age 15-44	Total	2012	8808	16024	31836	530141	0.0166144	0.0302259	0.0600519
ML	Age 15-44	Total	2013	6997	7701	8539	522270	0.0133973	0.0147452	0.0163498
ML	Age 15-44	Total	2014	6582	7329	8233	514611	0.0127902	0.0142418	0.0159985
ML	Age 15-44	Total	2015	7736	8606	9658	509898	0.0151717	0.0168779	0.018941
ML	Age 15+	Total	2010	7497	10827	17162	1128615	0.00664265	0.00959317	0.0152062
ML	Age 15+	Total	2011	4740	5955	8017	1122588	0.00422239	0.00530471	0.00714153
ML	Age 15+	Total	2012	9566	17319	33895	1116486	0.00856795	0.0155121	0.0303586
ML	Age 15+	Total	2013	7527	8284	9182	1110574	0.00677758	0.00745921	0.0082678
ML	Age 15+	Total	2014	5549	6767	8572	1105734	0.00501839	0.00611992	0.00775232
ML	Age 15+	Total	2015	8322	9249	10367	1104087	0.00753745	0.00837706	0.00938966
Bayesian 1	Age 15+	Total	2010	5507	6378	7795	1128615	0.00487943	0.00565117	0.0069067
Bayesian 1	Age 15+	Total	2011	6663	7583	8670	1122588	0.00593539	0.00675493	0.00772323
Bayesian 1	Age 15+	Total	2012	7452	9243	11314	1116486	0.00667451	0.00827865	0.0101336
Bayesian 1	Age 15+	Total	2013	7410	8233	9149	1110574	0.00667223	0.00741328	0.00823808
Bayesian 1	Age 15+	Total	2014	4917	7530	8685	1105734	0.00444682	0.00680996	0.00785451
Bayesian 1	Age 15+	Total	2015	5193	8675	9857	1104087	0.00470343	0.00785717	0.00892774
Bayesian 2	Age 15+	Total	2010	995	3155	5271	1128615	0.000881612	0.00279546	0.00467033
Bayesian 2	Age 15+	Total	2011	1962	3714	5378	1122588	0.00174775	0.00330843	0.00479072
Bayesian 2	Age 15+	Total	2012	1064	1101	1673	1116486	0.00095299	0.00098613	0.00149845
Bayesian 2	Age 15+	Total	2013	911	1790	3711	1110574	0.000820297	0.00161178	0.00334152
Bayesian 2	Age 15+	Total	2014	2534	3321	4269	1105734	0.00229169	0.00300343	0.00386078
Bayesian 2	Age 15+	Total	2015	887	934	4472	1104087	0.000803379	0.000845948	0.00405041
Bayesian 3	Age 15+	Total	2010	1191	2070	4378	1128615	0.00105528	0.00183411	0.00387909
Bayesian 3	Age 15+	Total	2011	1595	2313	3260	1122588	0.00142082	0.00206042	0.002904
Bayesian 3	Age 15+	Total	2012	1171	2293	4797	1116486	0.00104883	0.00205377	0.00429652
Bayesian 3	Age 15+	Total	2013	1010	1493	2092	1110574	0.00090944	0.00134435	0.00188371
Bayesian 3	Age 15+	Total	2014	1225	1756	2384	1105734	0.00110786	0.00158809	0.00215603
Bayesian 3	Age 15+	Total	2015	972	1463	2522	1104087	0.000880365	0.00132508	0.00228424
Bayesian 3	Age 15-44	Total	2010	1118	1931	4091	545865	0.00204813	0.0035375	0.00749453
Bayesian 3	Age 15-44	Total	2011	1496	2167	3061	537983	0.00278076	0.00402801	0.00568977
Bayesian 3	Age 15-44	Total	2012	1091	2127	4443	530141	0.00205794	0.00401214	0.00838079
Bayesian 3	Age 15-44	Total	2013	921	1375	1921	522270	0.00176346	0.00263274	0.00367817
Bayesian 3	Age 15-44	Total	2014	1067	1560	2115	514611	0.00207341	0.00303142	0.0041099
Bayesian 3	Age 15-44	Total	2015	877	1336	2308	509898	0.00171995	0.00262013	0.0045264
Bayesian 3	Age 45+	Total	2010	63	138	297	582750	0.000108108	0.000236808	0.000509653
Bayesian 3	Age 45+	Total	2011	82	143	224	584605	0.000140266	0.00024461	0.000383165
Bayesian 3	Age 45+	Total	2012	79	166	359	586345	0.000134733	0.00028311	0.000612268
Bayesian 3	Age 45+	Total	2013	76	117	173	588304	0.000129185	0.000198877	0.000294066
Bayesian 3	Age 45+	Total	2014	110	189	289	591123	0.000186086	0.00031973	0.0004889
Bayesian 3	Age 45+	Total	2015	84	127	214	594189	0.000141369	0.000213737	0.000360155
Bayesian 3	Age 15+	Men	2010	905	1555	3459	515910	0.00175418	0.00301409	0.00670466
Bayesian 3	Age 15+	Men	2011	1201	1811	2699	513507	0.00233882	0.00352673	0.00525601
Bayesian 3	Age 15+	Men	2012	880	1690	3483	511062	0.0017219	0.00330684	0.00681522
Bayesian 3	Age 15+	Men	2013	750	1128	1597	508903	0.00147376	0.00221653	0.00313812
Bayesian 3	Age 15+	Men	2014	871	1263	1706	507353	0.00171675	0.00248939	0.00336255
Bayesian 3	Age 15+	Men	2015	708	1070	1838	507475	0.00139514	0.00210848	0.00362185
Bayesian 3	Age 15+	Women	2010	288	506	943	612705	0.000470047	0.000825846	0.00153908
Bayesian 3	Age 15+	Women	2011	302	486	696	609081	0.000495829	0.000797923	0.00114271
Bayesian 3	Age 15+	Women	2012	284	604	1309	605424	0.000469093	0.000997648	0.00216212
Bayesian 3	Age 15+	Women	2013	250	359	516	601671	0.000415509	0.000596672	0.000857612
Bayesian 3	Age 15+	Women	2014	333	491	669	598381	0.000556502	0.000820547	0.00111802
Bayesian 3	Age 15+	Women	2015	258	392	686	596612	0.000432442	0.000657043	0.00114983
Bayesian 3	Age 15+	Harju county	2010	583	1156	2622	261459	0.0022298	0.00442134	0.0100283
Bayesian 3	Age 15+	Harju county	2011	772	1232	1815	272679	0.00283117	0.00451813	0.00665618
Bayesian 3	Age 15+	Harju county	2012	581	1267	2768	283468	0.00204961	0.00446963	0.00976475
Bayesian 3	Age 15+	Harju county	2013	450	729	1122	283598	0.00158675	0.00257054	0.0039563
Bayesian 3	Age 15+	Harju county	2014	580	868	1265	284802	0.00203651	0.00304774	0.00444169
Bayesian 3	Age 15+	Harju county	2015	465	689	1175	282222	0.00164764	0.00244134	0.0041634
Bayesian 3	Age 15+	Ida-Viru county	2010	479	663	1140	28442	0.0168413	0.0233106	0.0400816
Bayesian 3	Age 15+	Ida-Viru county	2011	560	764	1022	26712.5	0.020964	0.0286008	0.0382592
Bayesian 3	Age 15+	Ida-Viru county	2012	467	786	1510	24878.5	0.0187712	0.0315935	0.060695
Bayesian 3	Age 15+	Ida-Viru county	2013	423	571	813	24472	0.0172851	0.0233328	0.0332216
Bayesian 3	Age 15+	Ida-Viru county	2014	481	716	982	24040.5	0.0200079	0.0297831	0.0408477
Bayesian 3	Age 15+	Ida-Viru county	2015	405	628	1096	23831.5	0.0169943	0.0263517	0.0459896
Bayesian 3	Age 15+	Other county	2010	120	246	595	484352	0.000247754	0.000507896	0.00122845
Bayesian 3	Age 15+	Other county	2011	187	309	478	469400	0.00039838	0.000658286	0.00101832
Bayesian 3	Age 15+	Other county	2012	115	240	517	453116	0.000253798	0.000529666	0.00114099
Bayesian 3	Age 15+	Other county	2013	109	169	253	449418	0.000242536	0.000376042	0.00056295
Bayesian 3	Age 15+	Other county	2014	99	153	218	445666	0.000222139	0.000343306	0.000489155
Bayesian 3	Age 15+	Other county	2015	95	146	254	445345	0.000213318	0.000327836	0.000570344
